# Supplementary material for: Radiolabeled Silicon-Rhodamines as Bimodal PET/SPECT-NIR Imaging Agents
Source: Pharmaceuticals (Basel). 2021 Nov 12;14(11):1155. doi: 10.3390/ph14111155 (PMC8623702; doi:10.3390/ph14111155)
Supplement: Supplementary file 1 [file pharmaceuticals-14-01155-s001.zip]

Archive with 1 entries (1 files):
- pharmaceuticals-1410034-supplementary.pdf
